# Supplementary material for: Matrix Intensification Affects Body and Physiological Condition of Tropical Forest-Dependent Passerines
Source: PLoS One. 2015 Jun 24;10(6):e0128521. doi: 10.1371/journal.pone.0128521 (PMC4479600; doi:10.1371/journal.pone.0128521)
Supplement: S5 Table — (XLSX) [file pone.0128521.s006.xlsx]

## Sheet: Yellow whiskered greenbul
reserve name	matrix	distance	forest type	Fat	Muscle score	Haemoglobin	Hematocrit	residual body mass	Heterophil	Lymphocyte	H/L ratio	fruiting trees	flowering trees	large tree density	habitat amount (1 sq km)
Akyempim	Mining	Edge	ME	3.5	3	206.5	0.652174	0.521851	13.3333	78.3333	0.170213	2	3	30	0.72
Akyempim	Mining	Interior	ME	4.25	3	197.667	0.533333	0.902733	18	68.5	0.262774	0	0	32.6667	0.18
Apapam	Mining	Edge	ME	1.25	2.5	149.5	0.504167	-0.696822	10.875	73.625	0.147708	5	1	4	0
Apapam	Mining	Interior	ME	2.75	2.75	171.5	0.474654	-2.36769	13.125	78.375	0.167464	0	5	8	2.34
Asikam	Farming	Edge	ME	2.5	2.5	145.25	0.515419	1.59727	12.875	79.25	0.162461	1	1	1.53333	0.13
Asikam	Farming	Interior	ME	3.2	3	169.25	0.549587	1.21893	12.25	71.25	0.17193	0	2	4	0.38
Attandanso	Farming	Edge	MS	3.6	2.6	148	0.562674	-0.319481	15.1	74.6	0.202413	0	0	6.33333	0.36
Attandanso	Farming	Interior	MS	4	2.66667	163.667	0.510101	0.709846	15.1667	76.5	0.198257	0	0	20	0.9
Ben_East	Mining	Edge	ME	0.875	2.5	178.75	0.5	0.0574747	15.125	81.75	0.185015	0	0	6	0.18
Ben_East	Mining	Interior	ME	4	3	175	0.52	0.380361	15	74	0.202703	0	0	16.3333	0.9
Ben_West	Mining	Edge	ME	1.14286	2.42857	166.75	0.510638	0.27006	12.625	79	0.15981	1	1	2.33333	0.09
Ben_West	Mining	Interior	ME	3.5	3	162.5	0.45045	1.83439	15.25	80	0.190625	0	0	16.6667	0.49
Bonsa	Mining	Edge	ME	1.33333	2.66667	171.333	0.497175	-1.93804	15.1667	75	0.202222	3	1	4.66667	0.59
Bonsa	Mining	Interior	ME	4	3	167	0.545	-1.4838	8	75.5	0.10596	0	0	4.66667	2.61
Dumpow	Farming	Edge	MS	3	3	178	0.55814	1.36025	9.5	78.5	0.121019	1	1	2	0.15
Dumpow	Farming	Interior	MS	5	3	171	0.552632	0.866285	10	79.3333	0.12605	1	1	2	0.12
Essamang	Farming	Edge	ME	3	2.5	196	0.636364	-1.64776	15.9167	78.6667	0.202331	2	1	2.66667	0.63
Essamang	Farming	Interior	ME	2	2.75	226.5	0.512346	1.04656	11.75	76.75	0.153094	1	1	6	2.61
GOPDC	Farming	Edge	MS	3	3	183	0.575758	-0.950573	8.25	71.75	0.114983	2	3	20	0.78
GOPDC	Farming	Interior	MS	3	3	180	0.55	0.018003	8	63	0.126984	3	1	28.6667	2.77
Iduapriem	Mining	Edge	ME	1.5	3	169	0.50495	-1.15738	13.5	73.6667	0.183258	1	2	13	0.27
Iduapriem	Mining	Interior	ME	2.5	3	176	0.5	0.583807	18	60.5	0.297521	0	0	33	2.25
Kakum	Farming	Edge	MS	2.4	2.2	166.5	0.550523	0.77732	12.4	70.2	0.176638	1	1	4.66667	0.72
Kakum	Farming	Interior	MS	3.83333	2.66667	190	0.532915	-0.187326	10.2	84.7	0.120425	1	1	9	0.79
MFOUM	Farming	Edge	MS	2	3	172.8	0.53629	0.346156	14.5	80.5	0.180124	0	0	4.33333	1.08
MFOUM	Farming	Interior	MS	2.16667	2.5	189.4	0.563422	0.0972265	13.1	81.5	0.160736	1	0	11.3333	0.99
Neung_North	Mining	Edge	WE	2	2.25	180.75	0.546392	-0.0816245	12.5	78.5	0.159236	2	0	3	0.09
Neung_North	Mining	Interior	WE	3	3	184.5	0.601449	0.663315	15.625	74.75	0.20903	0	0	7	0.39
Neung_South	Mining	Edge	WE	2.66667	3	187	0.506787	-0.756783	14.5	71.3333	0.203271	1	2	8.33333	0.42
Neung_South	Mining	Interior	WE	3.33333	3	181	0.568627	-1.02354	11.6667	75	0.155556	1	2	13.6667	2.5
Opon_Mansi	Mining	Edge	MS	0	1	153	0.5	-0.840653	11.1667	49	0.227891	2	1	6.66667	0.12
Opon_Mansi	Mining	Interior	MS	0	2	161.5	0.554348	-1.02907	8.33333	64.8333	0.128535	2	0	7.33333	0.7
Pra_sushien	Farming	Edge	MS	0	2	164	0.414286	0.64818	11.6667	75.5	0.154525	0	2	4.33333	0.45
Pra_sushien	Farming	Interior	MS	5	2.5	169	0.508772	-0.605277	9.83333	77	0.127706	0	0	12.6667	1.44
Subin	Farming	Edge	MS	1.25	2.5	156.25	0.46875	1.08965	18.1667	75	0.242222	2	1	6	0.09
Subin	Farming	Interior	MS	3	3	180	0.541667	0.221328	11	73.5	0.14966	0	0	16	0.59
Supuma	Mining	Edge	MS	2.5	3	178	0.505747	-0.122972	14.1667	77.8333	0.182013	3	1	3.33333	0.12
Supuma	Mining	Interior	MS	2	2.66667	166.667	0.55	-0.00222016	9.83333	72.3333	0.135945	1	0	21.3333	0.27

## Sheet: Little greenbul
reserve name	matrix	distance	forest type	fat	muscle score	haemoglobin	hematocrit	residual body mass	heterophil	lymphocyte	H/L ratio	fruiting trees	flowering trees	large tree density	habitat amount (1 sq km)
Akyempim	Edge	Mining	ME	2.5	3	148.5	0.533784	0.112059	16	63.5	-0.598654	2	3	30	-0.0992586
Akyempim	Interior	Mining	ME	0	3	131	0.5	-0.565255	7.5	59	-0.895791	0	0	32.6667	-0.758839
Apapam	Edge	Mining	ME	1.25	2.75	139.5	0.542771	0.653949	10.875	55.25	-0.705903	5	1	4	-0.687996
Apapam	Interior	Mining	ME	2.75	2.75	163.25	0.533369	0.586617	13.75	71.5	-0.716003	0	5	8	1.87948
Asikam	Edge	Farming	ME	0.5	3	167	0.523061	-1.00092	14.5	59	-0.609484	1	1	1.53333	-0.819912
Asikam	Interior	Farming	ME	2.66667	3	178.667	0.484127	-0.14513	16.5	57.5	-0.542184	0	2	4	-0.51455
Attandanso	Edge	Farming	MS	1.5	3	202.5	0.610057	0.317404	16	55.5	-0.540173	0	0	6.33333	-0.538979
Attandanso	Interior	Farming	MS	3.66667	2.33333	157	0.626587	0.397617	17.5	65	-0.569875	0	0	20	0.120602
Ben_East	Edge	Mining	ME	0	2.5	176	0.391304	-2.62415	13.25	233	-1.24514	0	0	6	-0.758839
Ben_East	Interior	Mining	ME	0	3	181	0.5	-0.293661	26.5	47.5	-0.253448	0	0	16.3333	0.120602
Ben_West	Edge	Mining	ME	0.333333	2.66667	175.333	0.495679	-0.0957216	12.6667	71.8333	-0.753664	1	1	2.33333	-0.86877
Ben_West	Interior	Mining	ME	4	3	164	0.492496	-2.32742	20	52.75	-0.421192	0	0	16.6667	-0.380191
Bonsa	Edge	Mining	ME	2	3	182.667	0.531576	0.0794689	7	63.1667	-0.95539	3	1	4.66667	-0.258047
Bonsa	Interior	Mining	ME	4.5	2.5	182	0.535714	-3.01062	10.25	60.25	-0.769233	0	0	4.66667	2.20927
Dumpow	Edge	Farming	MS	2.66667	3	160.333	0.57153	-0.683358	17.1667	54.1667	-0.499046	1	1	2	-0.795483
Dumpow	Interior	Farming	MS	4	3	162	0.586842	-0.400605	15.75	228.75	-1.16208	1	1	2	-0.832126
Essamang	Edge	Farming	ME	2.75	2.5	177.75	0.597573	1.654	11.75	53.25	-0.656282	2	1	2.66667	-0.209189
Essamang	Interior	Farming	ME	3.33333	3	173.667	0.571637	1.26197	11.1667	53.1667	-0.677716	1	1	6	2.20927
GOPDC	Edge	Farming	MS	3	3	166.75	0.516835	1.89222	12.125	64.75	-0.727558	2	3	20	-0.0259718
GOPDC	Interior	Farming	MS	3.8	3	149	0.531429	0.715832	18.4	59	-0.506034	3	1	28.6667	2.40471
Iduapriem	Edge	Mining	ME	0.5	3	155	0.573696	-1.2866	19.75	64.5	-0.513993	1	2	13	-0.648909
Iduapriem	Interior	Mining	ME	3	3	167	0.462963	-2.85588	14	66	-0.673416	0	0	33	1.76955
Kakum	Edge	Farming	MS	3.25	2.25	169.75	0.563502	0.744512	10.125	51.375	-0.705357	1	1	4.66667	-0.0992586
Kakum	Interior	Farming	MS	4	2	182.5	0.464286	0.0556685	9.25	68.5	-0.869549	1	1	9	-0.0137573
Mfoum	Edge	Farming	MS	3	3	176	0.565789	0.501215	15	57	-0.579784	0	0	4.33333	0.340462
Mfoum	Interior	Farming	MS	4	3	169	0.583333	2.78348	16	62.5	-0.59176	1	0	11.3333	0.230532
Neung_North	Edge	Mining	WE	1.33333	3	162.333	0.575647	0.391183	17.6667	73.5	-0.619133	2	0	3	-0.86877
Neung_North	Interior	Mining	WE	2.66667	3	173.667	0.545274	-2.16645	11.8333	53	-0.651169	0	0	7	-0.502336
Neung_South	Edge	Mining	WE	2.75	3	140.75	0.501128	-0.459893	14.75	52.625	-0.5524	1	2	8.33333	-0.465692
Neung_South	Interior	Mining	WE	3	3	155.5	0.564394	-0.186776	11.75	67	-0.756037	1	2	13.6667	2.07492
Opon_Mansi	Edge	Mining	MS	2	3	152	0.482676	-1.64994	11.75	69	-0.768811	2	1	6.66667	-0.832126
Opon_Mansi	Interior	Mining	MS	3.5	3	156.5	0.686411	-0.680857	17.5	55	-0.497325	2	0	7.33333	-0.123687
Pra_sushien	Edge	Farming	MS	5	3	159.5	0.478632	0.457864	19	65	-0.53416	0	2	4.33333	-0.429049
Pra_sushien	Interior	Farming	MS	4.33333	2.66667	164.667	0.454167	-0.156165	15.8333	65.6667	-0.617773	0	0	12.6667	0.780183
Subin	Edge	Farming	MS	1.6	3	131.4	0.445451	-0.318658	14.1	61.8	-0.641769	2	1	6	-0.86877
Subin	Interior	Farming	MS	2.25	3	165.5	0.505558	1.04848	13.375	61.625	-0.663463	0	0	16	-0.258047
Supuma	Interior	Mining	MS	3	3	175	0.573529	0.556267	9.75	49	-0.701191	3	1	3.33333	-0.832126
Supuma	Edge	Mining	MS	1.5	2.5	160.5	0.510714	0.075252	11.75	59.25	-0.70265	1	0	21.3333	-0.648909

## Sheet: Olive sunbird
reserve name	distance	matrix	forest type	fat	muscle score	haemoglobin	residual body mass	hematocrit	heterophil	lymphocyte	H/L ratio	fruiting trees	flowering trees	large tree density	habitat amount (1 sq km)
Akyempim	Edge	Mining	ME	1.5	3	166	-0.169263	0.444444	14.75	60.5	0.243802	2	3	30	-0.0992586
Akyempim	Interior	Mining	ME	2.33333	3	173.333	0.272178	0.465909	18	61.5	0.292683	0	0	32.6667	-0.758839
Apapam	Edge	Mining	ME	2.75	3	178.75	-0.276252	0.535714	15.5	60.25	0.257261	5	1	4	-0.687996
Apapam	Interior	Mining	ME	3.33333	3	187	0.0734343	0.543478	16.0833	60.75	0.264746	0	5	8	1.87948
Asikam	Edge	Farming	ME	2.75	2.5	187	-0.173223	0.641791	4.5	50	0.09	1	1	1.53333	-0.819912
Asikam	Interior	Farming	ME	3.33333	3	198	-0.158217	0.538462	10.2917	55.375	0.185854	0	2	4	-0.51455
Attandanso	Edge	Farming	MS	1	2	165.75	-0.309918	0.55102	11.75	74.25	0.158249	0	0	6.33333	-0.538979
Attandanso	Interior	Farming	MS	1	1.75	180	-0.386708	0.61658	10.6	70.9	0.149506	0	0	20	0.120602
Ben_East	Edge	Mining	ME	1	3	200.5	-0.181655	0.572727	16.75	65	0.257692	0	0	6	-0.758839
Ben_East	Interior	Mining	ME	2	1.5	202	-0.769558	0.615385	16.625	60.625	0.274227	0	0	16.3333	0.120602
Ben_West	Edge	Mining	ME	3.2	1.8	161.25	0.40039	0.623596	18.5	64.5	0.286822	1	1	2.33333	-0.86877
Ben_West	Interior	Mining	ME	1.6	2.4	170.25	0.273692	0.647059	19	56.8333	0.334311	0	0	16.6667	-0.380191
Bonsa	Edge	Mining	ME	0.714286	2.14286	153.75	0.256028	0.530612	8	41	0.195122	3	1	4.66667	-0.258047
Bonsa	Interior	Mining	ME	3	3	147.667	0.129369	0.451613	12.8333	63.1667	0.203166	0	0	4.66667	2.20927
Dumpow	Edge	Farming	MS	2	3	155	-0.251543	0.5	11.375	67.5	0.168519	1	1	2	-0.795483
Dumpow	Interior	Farming	MS	1	3	131	-0.59394	0.5	11.8333	74.1667	0.159551	1	1	2	-0.832126
Essamang	Edge	Farming	ME	3	3	182.333	0.0937527	0.527778	14.3	77.1	0.185473	2	1	2.66667	-0.209189
Essamang	Interior	Farming	ME	1.5	1.5	217.5	0.303865	0.684211	13.1	73	0.179452	1	1	6	2.20927
GOPDC	Edge	Farming	MS	3.6	2.6	152.2	-0.137728	0.565	8.875	73.25	0.12116	2	3	20	-0.0259718
GOPDC	Interior	Farming	MS	2.5	3	177.5	-0.179699	0.615385	9.25	69.75	0.132616	3	1	28.6667	2.40471
Iduapriem	Edge	Mining	ME	1	2.33333	150	0.165296	0.641975	14.8333	58.5	0.253561	1	2	13	-0.648909
Iduapriem	Interior	Mining	ME	3	3	119	1.00871	0.5625	14.5	69	0.210145	0	0	33	1.76955
Kakum	Edge	Farming	MS	0.666667	2.66667	197.333	0.303376	0.675325	15.1667	70.3333	0.21564	1	1	4.66667	-0.0992586
Kakum	Interior	Farming	MS	3.33333	3	221	0.276962	0.555556	17.5	75.25	0.232558	1	1	9	-0.0137573
MFOUM	Edge	Farming	MS	1.75	2.25	196.667	-0.304063	0.594203	17.5	81.5	0.214724	0	0	4.33333	0.340462
MFOUM	Interior	Farming	MS	2.6	2.6	174.5	0.136784	0.625	10.1667	64.6667	0.157216	1	0	11.3333	0.230532
Neung_North	Edge	Mining	WE	0.0001	3	121	0.290464	0.48	9.75	68.5	0.142336	2	0	3	-0.86877
Neung_North	Interior	Mining	WE	0.0001	3	199	0.165375	0.52	10.25	68.5	0.149635	0	0	7	-0.502336
Neung_South	Edge	Mining	WE	0.0001	1	155	-0.376838	0.614035	12.25	58.5	0.209402	1	2	8.33333	-0.465692
Neung_South	Interior	Mining	WE	2.66667	3	193	-0.0850303	0.578431	13	58.1	0.223752	1	2	13.6667	2.07492
Opon_Mansi	Edge	Mining	MS	0.0001	2	169	-0.29919	0.6	13.6	55.7	0.244165	2	1	6.66667	-0.832126
Opon_Mansi	Interior	Mining	MS	3.25	3	163.25	-0.047163	0.560976	14.75	73	0.202055	2	0	7.33333	-0.123687
Pra_sushien	Edge	Farming	MS	1.66667	3	187	-0.420267	0.602273	14.875	73.625	0.202037	0	2	4.33333	-0.429049
Pra_sushien	Interior	Farming	MS	5	3	197.5	0.0487345	0.597826	24	61.25	0.391837	0	0	12.6667	0.780183
Subin	Edge	Farming	MS	3.33333	2.33333	200.333	0.619607	0.578512	18	69	0.26087	2	1	6	-0.86877
Subin	Interior	Farming	MS	4	2.66667	193.667	-0.0309651	0.546296	14.25	53.5	0.266355	0	0	16	-0.258047
Supuma	Edge	Mining	MS	1	2.5	180	0.0349684	0.560976	11	52	0.211538	3	1	3.33333	-0.832126
Supuma	Interior	Mining	MS	2.5	3	194.5	0.298233	0.628571	9	55	0.163636	1	0	21.3333	-0.648909

## Sheet: White-tailed alethe
reserve name	distance	matrix	forest type	fat	muscle	haemoglobin	Hematocrit	residual body mass	Heterophil	Lymphocyte	H/L ratio	fruiting trees	flowering trees	large tree density	habitat amount (1 sq km)
Akyempim	Edge	Mining	ME	0.001	3	155	0.52	-2.20852	10	52	0.192308	2	3	30	-0.0992586
Akyempim	Interior	Mining	ME	2	3	165	0.578125	-0.189372	4.25	70.25	0.0604982	0	0	32.6667	-0.758839
Apapam	Edge	Mining	ME	0.666667	1.66667	150.667	0.51634	-0.879364	16	51	0.313725	5	1	4	-0.687996
Apapam	Interior	Mining	ME	2.5	3	140	0.485714	1.20524	11.75	66	0.17803	0	5	8	1.87948
Asikam	Edge	Farming	ME	0.5	2	133.667	0.5	-0.475983	7.25	65	0.111538	1	1	1.53333	-0.819912
Asikam	Interior	Farming	ME	2	2.75	137.667	0.538462	-0.489638	9.5	67.5	0.140741	0	2	4	-0.51455
Attandanso	Edge	Farming	MS	1	2.25	136.75	0.532544	0.708895	9.85	60.85	0.161873	0	0	6.33333	-0.538979
Attandanso	Interior	Farming	MS	2.66667	2	166.667	0.514019	-0.666843	8.86667	64.45	0.137574	0	0	20	0.120602
Ben_East	Edge	Mining	ME	0.5	2.5	181.5	0.5	-0.278159	14.25	66.5	0.214286	0	0	6	-0.758839
Ben_East	Interior	Mining	ME	1.5	3	189.5	0.504274	-2.71591	8.75	50.5	0.173267	0	0	16.3333	0.120602
Ben_West	Edge	Mining	ME	1	3	141	0.458333	-1.85668	14.5	69	0.210145	1	1	2.33333	-0.86877
Ben_West	Interior	Mining	ME	0.001	1.5	153.5	0.4875	-0.356684	16.5	48.75	0.338462	0	0	16.6667	-0.380191
Bonsa	Edge	Mining	ME	3	2	156	0.458333	0.752531	9.5	56	0.169643	3	1	4.66667	-0.258047
Bonsa	Interior	Mining	ME	3.5	2.5	167	0.602273	-0.491581	16	58	0.275862	0	0	4.66667	2.20927
Dumpow	Edge	Farming	MS	2	3	167	0.578125	1.81063	2.5	40	0.0625	1	1	2	-0.795483
Dumpow	Interior	Farming	MS	4	3	188	0.408163	0.869857	8	43	0.186047	1	1	2	-0.832126
Essamang	Edge	Farming	ME	0.001	3	160	0.5	1.9681	4.5	73.5	0.0612245	2	1	2.66667	-0.209189
Essamang	Interior	Farming	ME	2	3	197	0.578947	1.27192	4.25	67	0.0634328	1	1	6	2.20927
GOPDC	Edge	Farming	MS	0.001	3	144	0.413333	1.76265	15	72.5	0.206897	2	3	20	-0.0259718
GOPDC	Interior	Farming	MS	4	3	163	0.573529	0.869857	5	78	0.0641026	3	1	28.6667	2.40471
Kakum	Edge	Farming	ME	0.001	3	185.5	0.54386	5.72063	10	82	0.121951	1	2	13	-0.648909
Kakum	Interior	Farming	ME	1.2	2.8	187	0.521127	1.17549	10.25	80.25	0.127726	0	0	33	1.76955
MFOUM	Edge	Farming	MS	2	3	188	0.6	2.98933	8.5	84.5	0.100592	1	1	4.66667	-0.0992586
MFOUM	Interior	Farming	MS	2	3	192	0.578947	3.16403	13.5	82.5	0.163636	1	1	9	-0.0137573
Neung_North	Edge	Mining	MS	2	3	143	0.538462	-4.00921	22.5	60	0.375	0	0	4.33333	0.340462
Neung_North	Interior	Mining	MS	2	3	170	0.555556	-4.22626	16.5	70.5	0.234043	1	0	11.3333	0.230532
Neung_South	Edge	Mining	WE	1	3	146	0.47619	-3.0967	18.5	65	0.284615	2	0	3	-0.86877
Neung_South	Interior	Mining	WE	3	3	173	0.654545	-3.25372	18	47	0.382979	0	0	7	-0.502336
Opon_Mansi	Edge	Mining	WE	2	2	149.5	0.522727	-1.47653	14.25	64.75	0.220077	1	2	8.33333	-0.465692
Opon_Mansi	Interior	Mining	WE	2.5	2.5	130.5	0.463918	-2.01326	19	50.75	0.374384	1	2	13.6667	2.07492
Pra_sushien	Edge	Farming	MS	0.5	3	158	0.5	4.32228	8.5	69.5	0.122302	2	1	6.66667	-0.832126
Pra_sushien	Interior	Farming	MS	4.5	2.5	151	0.5625	2.88888	7	74.5	0.0939597	2	0	7.33333	-0.123687
Subin	Edge	Farming	MS	0.001	3	169	0.5	-1.63225	11.5	82.5	0.139394	0	2	4.33333	-0.429049
Subin	Interior	Farming	MS	0.001	3	188	0.34375	2.39732	7	74.5	0.0939597	0	0	12.6667	0.780183
Supuma	Edge	Mining	MS	4	2	160	0.62963	-1.71759	7.5	62	0.120968	2	1	6	-0.86877
Supuma	Interior	Mining	MS	4	2	160	0.62963	-1.84339	5	73.5	0.0680272	0	0	16	-0.258047
